# Supplementary material for: Islet Autoantibody Standardization Program: interlaboratory comparison of insulin autoantibody assay performance in 2018 and 2020 workshops
Source: Diabetologia. 2023 Feb 10;66(5):897–912. doi: 10.1007/s00125-023-05877-9 (PMC10036445; doi:10.1007/s00125-023-05877-9)
Supplement: Supplementary file 2 — (XLSX 28 kb) [file 125_2023_5877_MOESM2_ESM.xlsx]

## Sheet: IASP2018IAAassays
ESM Table 2 Characteristics of IAA assays submitted to the IASP 2018 workshop
Lab ID	Country	Commercial	Manufacturer	Assay Format	Format Variant	Antigen	Antigen Source	Label / Reporter	Competition	Antibody/antigen Binding phase	Serum volume per replicate	Number of replicates	Assay duration (hours)*	Capture system	Wash system	Wash volume (microliters)	Number of washes	Wash buffer	[Detergent]	Antigen/ well	Units	Standard Curve / index	Threshold for positivity (units)	Threshold selection criteria	Sensitivity (%)	Specificity (%)	Accuracy (%)	Adjusted Sensitivity at 95% Specificity	Adjusted Sensitivity at 99% Specificity	Adjusted Sensitivity at 100% Specificity	ROC-AUC	pAUC95
133	USA	No	in-house	RBA1	-	nr	nr	nr	nr	liquid phase	nr	nr	~48	nr	nr	nr	nr	nr	nr	nr	nr	nr	nr	nr	66	98.89	87.14	68	66	54	0.826111	0.0317778
213	Finland	No	in-house	RBA1	-	insulin	nr	125I	Yes	liquid phase	5	4	~48	PAS	centrifugation	750	5	50 mM Tris pH 8.0, Tween20	1% Tween20	15000 cpm§	local	Standard Curve	≥0.678	99th percentile of controls	66	95.56	85	68	20	18	0.851	0.0213333
116	United Kingdom	No	in-house	RBA1	-	insulin	Perkin Elmer	125I	Yes	liquid phase	5	2	~48	PAS	centrifugation	800	5	50 mM Tris, pH 8.0, 1% BSA, Tween20	1% Tween20	15000 cpm	local	Standard Curve	≥0.2	97.5th percentile of controls	56	97.78	82.85	64	44	38	0.836444	0.026
221	Sweden	No	in-house	RBA1	-	nr	nr	nr	nr	liquid phase	nr	nr	~48	nr	nr	nr	nr	nr	nr	nr	nr	nr	nr	nr	48	97.78	80	54	22	12	0.738	0.0196667
121	Germany	No	in-house	RBA1	-	nr	nr	125I	Yes	liquid phase	nr	nr	~48	PAS/PGS	centrifugation	nr	nr	nr	nr	nr	local	Standard Curve	≥1.3	nr	46	97.78	79.28	48	26	24	0.733778	0.0188889
137	France	No	in-house	RBA1	-	insulin	nr	125I	Yes	liquid phase	5	2	~48	PAS/PGS	centrifugation	2000	6	50 mM Tris pH 8.0, Tween20	1% Tween20	28500 cpm	local	Standard Curve	≥1.5	Mean + 3SD of controls	42.86	97.75	78.26	51.02	30.61	24.49	0.744439	0.0188151
120	Belgium	No	in-house	RBA1	-	insulin	nr	125I	Yes	liquid phase	5	2	~48	PAS/PGS	centrifugation	500	7	50 mM Tris pH 8.0, Tween20	1% Tween20	20000 cpm	local	Standard Curve	≥0.48	99th percentile of controls	38	98.89	77.14	46	42	28	0.795111	0.0195556
150	Germany	No	in-house	RBA1	-	insulin	Sanofi-Aventis	125I	Yes	liquid phase	10	2	~48	PAS/PGS	centrifugation	2000	4	50 mM Tris pH 8.0, Tween20	1% Tween20	20000 cpm	local	Standard Curve	≥1.039	99th percentile of controls	32	96.67	73.57	36	20	18	0.743333	0.0126667
152	Australia	No	in-house	RBA1	-	insulin	nr	125I	Yes	liquid phase	5	2	~48	PAS/PGS	centrifugation	600	5	50 mM Tris pH 8.0, Tween20	1% Tween20	15000 cpm	local	Standard Curve	≥0.6	99th percentile of controls	28	97.78	72.85	40	28	16	0.773333	0.0158514
504	USA	No	in-house	RBA1	-	nr	nr	nr	nr	liquid phase	nr	nr	~48	nr	nr	nr	nr	nr		nr	nr	nr	nr	nr	24	88.89	65.71	nr	nr	nr	nr	nr
126	USA	No	in-house	RBA1	-	insulin	Perkin Elmer	125I	No	liquid phase	5	3	~48	PAS	filtration	125	7	50 mM Tris pH 8.0, Tween20	1% Tween20	23000 cpm	local	Index	≥0.05	99th percentile of controls	22	100	72.14	46	38	30	0.757556	0.0208889
156	Sweden	No	in-house	RBA1	-	insulin	nr	125I	Yes	liquid phase	7	2	~48	PAS	filtration	200	10	50 mM Tris, pH 8.0, 1% BSA, Tween20	1% Tween20	52500-57600 cpm	local	Standard Curve	≥3.69	99th percentile of controls	18	97.78	69.29	34	18	16	0.722889	0.0118889
301	Norway	No	in-house	RBA1	-	insulin	Iodinated by Millipore	125I	No	liquid phase	30	2	~48	PAS/PGS	filtration	200	5	50 mM PBS + 0.2% BSA	nr	30000 cpm	local	Index	≥0.08	Based on previous IASP results	14	100	69.06	26	20	20	0.662584	0.0121463
1605	USA	Yes	KRONUS Inc.	RBA1	-	insulin	nr	125I	No	liquid phase	20	1	~48	Anti-Human IgG	centrifugation	2000	2	Kit assay buffer (BSA+sodium azide + Tris)	nr	nr	arbitrary units	Standard Curve	≥0.4	99th percentile of controls	22.45	100	72.66	18.37	18.37	18.37	0.591837	0.0102041
113	The Netherlands	Yes	RSR Limited	RBA1	-	insulin	nr	125I	No	liquid phase	20	2	~48	Anti-Human IgG	centrifugation	2000	2	RiaRSRTM assay buffer (D)	nr	nr	arbitrary RSR units	Standard Curve	≥0.4	99th percentile of controls	14	100	69.28	44	36	32	0.672889	0.0193444
Median																									32	97.78	73.57	46	27	22	0.743886	0.0191166
1st quartile																									22.225	97.765	70.715	37	20	18	0.725611	0.0134629
3rd quartile																									47	99.445	79.64	53.255	37.5	29.5	0.789667	0.0205834
1803	USA	No	Enable Biosciences in-house	ADAP2	-	insulin	in-house DNA conjugation	-	No	liquid phase	4	2	nr	not required	not required	-	-	-	-	500 pM	local		≥0.74	Mean + 3SD of controls	46	100	80.71	66	60	56	0.803333	0.0304444
153	Italy	No	in-house	LIPS3	insulin (B chain Nluc)	insulin	Expi293F	Nanoluc luciferase	Yes	liquid phase	1	2	~24	PAS/PGS	centrifugation	750	5	50 mM Tris pH 8.0, Tween20	1% Tween20	10000000 LU°	local	Standard Curve	≥0.0449	99th percentile of controls	62	93.33	82.14	56	46	32	0.776333	0.0236667
126	USA	No	in-house	LIPS3	insulin (B chain Nluc)	insulin	Expi293F	Nanoluc luciferase	Yes	liquid phase	1	2	~24	PAS/PGS	centrifugation	200	9	50 mM Tris pH 8.0, Tween20	1% Tween20	10000000 LU	local	Index	≥0.05	99th percentile of controls	28	100	74.29	60	52	42	0.825111	0.0277778
153	Italy	No	in-house	LIPS3	insulin (Nluc A chain)	insulin	Expi293F	Nanoluc luciferase	Yes	liquid phase	1	2	~24	PAS/PGS	centrifugation	750	5	50 mM Tris pH 8.0, Tween20	1% Tween20	10000000 LU	local	Standard Curve	≥0.05	Quantile-Quantile plot	56	96.67	82.14	60	38	32	0.809111	0.0225556
116	United Kingdom	No	in-house	LIPS3	insulin (Nluc A chain)	insulin	Expi293F	Nanoluc luciferase	Yes	liquid phase	2	2	~24	PAS/PGS	centrifugation	800	5	50 mM Tris pH 8.0, Tween20	1% Tween20	10000000 LU	local	Standard Curve	≥0.44	Mean + 3SD of controls	36	98.89	76.43	56	36	36	0.794778	0.0213333
153	Italy	No	in-house	LIPS3	proinsulin (B chain Nluc)	proinsulin	Expi293F	Nanoluc luciferase	Yes	liquid phase	1	2	~24	PAS/PGS	centrifugation	750	5	50 mM Tris pH 8.0, Tween20	1% Tween20	10000000 LU	local	Standard Curve	≥0.0651	99th percentile of controls	62	96.67	84.29	64	36	36	0.849556	0.0242222
507	Estonia	No	in-house	LIPS3	proinsulin (B chain Nluc)	proinsulin	Expi293F	Nanoluc luciferase	Yes	liquid phase	2	2	~24	PAS/PGS	centrifugation	750	5	50 mM Tris pH 8.0, Tween20	1% Tween20	10000000 LU	local	Standard Curve	≥0.2046	99th percentile of controls	50	97.78	80.71	66	48	48	0.845	0.0258889
121	Germany	No	in-house	LIPS3	proinsulin (B chain Nluc)	proinsulin	Expi293F	Nanoluc luciferase	Yes	liquid phase	1	2	~24	PAS/PGS	centrifugation	750	5	50 mM Tris pH 8.0, Tween20	1% Tween20	10000000 LU	local	Standard Curve	≥1.3	nr	50	94.44	78.57	48	24	24	0.828667	0.0163333
116	United Kingdom	No	in-house	LIPS3	proinsulin (B chain Nluc)	proinsulin	Expi293F	Nanoluc luciferase	Yes	liquid phase	2	2	~24	PAS/PGS	centrifugation	800	5	50 mM Tris pH 8.0, Tween20	1% Tween20	10000000 LU	local	Standard Curve	≥0.26	97.5th percentile of controls	44	96.67	77.86	58	40	38	0.873778	0.0218889
213	Finland	No	in-house	LIPS3	proinsulin (B chain Nluc)	proinsulin	Expi293F	Nanoluc luciferase	Yes	liquid phase	2	2	~24	PAS/PGS	centrifugation	800	5	50 mM Tris pH 8.0, Tween20	1% Tween20	10000000 LU	local	Standard Curve	nr	nr	40	95.56	75.71	56	40	36	0.844667	0.0204444
Median																									50	96.67	78.57	58	40	36	0.828667	0.0225556
1st quartile																									40	95.56	76.43	56	36	32	0.809111	0.0213333
3rd quartile																									56	97.78	82.14	60	46	38	0.845	0.0242222
133	USA	No	in-house	ECL4	pan-Ig	insulin	nr	nr	nr	nr	nr	nr	nr	nr	nr	nr	nr	nr	nr	nr	nr	nr	nr	nr	64	97.78	85.71	64	18	18	0.703333	0.0217778
1306	USA	Yes	Meso Scale Diagnostics, LLC. (MSD®)	ECL4	pan-Ig	insulin	Saccharomyces cerevisiae	MSD SULFO-TAG™	No	hybrid solid/liquid phase	33	2	nr	nr	nr	nr	nr	nr	nr	0.2 pM	local	Standard Curve	≥2.2	Median + 2.2 x IQR of controls	44	66.67	58.57	nr	nr	nr	nr	nr
1802	USA	Yes	Meso Scale Diagnostics, LLC. (MSD®)	ECL4	pan-Ig	insulin	nr	MSD SULFO-TAG™	nr	hybrid solid/liquid phase	nr	nr	nr	nr	nr	nr	nr	nr	nr	nr	nr	nr	nr	nr	8	98.89	66.43	58	36	8	0.801111	0.019
1306	USA	Yes	Meso Scale Diagnostics, LLC. (MSD®)	ECL4	pan-Ig	proinsulin (25-100)	Escherichia coli	MSD SULFO-TAG™	No	hybrid solid/liquid phase	33	2	nr	nr	nr	nr	nr	nr	nr	0.2 pM	local	Standard Curve	≥2.2	Median + 2.2 x IQR of controls	36	86.67	68.57	nr	nr	nr	nr	nr
1306	USA	Yes	Meso Scale Diagnostics, LLC. (MSD®)	ECL4	IgG specific	insulin	Saccharomyces cerevisiae	MSD SULFO-TAG™	No	hybrid solid/liquid phase	33	2	nr	nr	nr	nr	nr	nr	nr	0.2 pM	local	Standard Curve	≥2.2	Median + 2.2 x IQR of controls	34	90	70	24	14	4	0.696444	0.0071111
1306	USA	Yes	Meso Scale Diagnostics, LLC. (MSD®)	ECL4	IgM specific	insulin	Saccharomyces cerevisiae	MSD SULFO-TAG™	No	hybrid solid/liquid phase	33	2	nr	nr	nr	nr	nr	nr	nr	0.2 pM	local	Standard Curve	≥60	Median + 2.2 x IQR of controls	12	96.67	66.43	12	0	0	0.480222	0.0028889
1306	USA	Yes	Meso Scale Diagnostics, LLC. (MSD®)	ECL4	IgA specific	insulin	Saccharomyces cerevisiae	MSD SULFO-TAG™	No	hybrid solid/liquid phase	33	2	nr	nr	nr	nr	nr	nr	nr	0.2 pM	local	Standard Curve	≥44	Median + 2.2 x IQR of controls	4	76.67	50.71	2	0	0	0.457667	0.0001111
1306	USA	Yes	Meso Scale Diagnostics, LLC. (MSD®)	ECL4	IgG specific	proinsulin (25-100)	Escherichia coli	MSD SULFO-TAG™	No	hybrid solid/liquid phase	33	2	nr	nr	nr	nr	nr	nr	nr	0.2 pM	local	Standard Curve	≥5.1	Median + 2.2 x IQR of controls	32	93.33	71.43	30	20	16	0.752111	0.0107778
1306	USA	Yes	Meso Scale Diagnostics, LLC. (MSD®)	ECL4	IgM specific	proinsulin (25-100)	Escherichia coli	MSD SULFO-TAG™	No	hybrid solid/liquid phase	33	2	nr	nr	nr	nr	nr	nr	nr	0.2 pM	local	Standard Curve	≥46	Median + 2.2 x IQR of controls	2	100	63.57	6	2	2	0.446222	0.0018889
1306	USA	Yes	Meso Scale Diagnostics, LLC. (MSD®)	ECL4	IgA specific	proinsulin (25-100)	Escherichia coli	MSD SULFO-TAG™	No	hybrid solid/liquid phase	33	2	nr	nr	nr	nr	nr	nr	nr	0.2 pM	local	Standard Curve	≥49	Median + 2.2 x IQR of controls	10	93.33	65	10	0	0	0.582	0.0013333
Median																									22	93.33	66.43	18	8	3	0.639222	0.005
1st quartile																									8.5	87.5025	63.9275	9	0	0	0.474583	0.00175
3rd quartile																									35.5	97.5025	69.6425	37	18.5	10	0.715528	0.0128333
1606	China	Yes	SNIBE Co.,Ltd.	CLIA5	-	insulin	Escherichia Coli	ABEI	No	hybrid solid/liquid phase	300	1	nr	Anti-Human IgG	Magnetic microbeads	400	3	PBS	nr	6 micrograms	IU/ml	Index	≥ 20	nr	16	45.56	35	2	0	0	0.231667	0.0003333
1806	China	Yes	Shenzhen YHLO Biotech Co., Ltd	CLIA5	-	insulin	nr	acridinium ester	No	hybrid solid/liquid phase	5	1	nr	nr	nr	nr	nr	nr	nr	nr	local (Cutoff index)	Index	≥ 1	nr	6	86.67	57.86	4	2	2	0.275556	0.0011111
Median																									11	66.115	46.43	3	1	1	0.253611	0.0007222
Min																									8.5	55.8375	40.715	2.5	0.5	0.5	0.242639	0.00052775
Max																									13.5	76.3925	52.145	3.5	1.5	1.5	0.264583	0.00091665
1804	USA	No	in-house	ELISA6	-	Insulin	nr	nr	No	solid phase	nr	nr	nr	nr	nr	nr	nr	nr	nr	nr	nr	nr	nr	nr	32	82.2	74.11	16	6	0	0.616	0.004
1804	USA	No	in-house	ELISA6	-	Insulin	nr	nr	No	solid phase	nr	nr	nr	nr	nr	nr	nr	nr	nr	nr	nr	nr	nr	nr	24	90	81.1	16	4	2	0.628	0.004
1804	USA	No	in-house	ELISA6	-	HOCl-insulin	nr	nr	No	solid phase	nr	nr	nr	nr	nr	nr	nr	nr	nr	nr	nr	nr	nr	nr	38	78.89	64.29	20	10	2	0.6331	0.007333
1804	USA	No	in-house	ELISA6	-	HOCl-insulin	nr	nr	No	solid phase	nr	nr	nr	nr	nr	nr	nr	nr	nr	nr	nr	nr	nr	nr	24	86.67	64.29	16	2	0	0.6299	0.004
1804	USA	No	in-house	ELISA6	-	OH-insulin	nr	nr	No	solid phase	nr	nr	nr	nr	nr	nr	nr	nr	nr	nr	nr	nr	nr	nr	24	88	65	9	4	1	0.6118	0.005333
1804	USA	No	in-house	ELISA6	-	OH-insulin	nr	nr	No	solid phase	nr	nr	nr	nr	nr	nr	nr	nr	nr	nr	nr	nr	nr	nr	14	90	62.86	5	4	3	0.6196	0.003778
Median																									24	87.335	64.645	16	4	1.5	0.6238	0.004
Min																									24	83.3175	64.29	10.75	4	0.25	0.6169	0.004
Max																									30	89.5	71.8325	16	5.5	2	0.629425	0.00499975
1804	USA	No	in-house	LBI7	-	insulin	nr	nr	No	solid phase	nr	nr	nr	nr	nr	nr	nr	nr	nr	nr	nr	nr	nr	nr	9.3	89.69	65	6.98	2.33	2.33	0.427955	0.002
1804	USA	No	in-house	LBI7	-	insulin	nr	nr	No	solid phase	nr	nr	nr	nr	nr	nr	nr	nr	nr	nr	nr	nr	nr	nr	6.98	85.57	61.43	6.98	2.33	2.33	0.415488	0.002
Median																									8.14	87.63	63.215	6.98	2.33	2.33	0.421721	0.002
Min																									7.56	86.6	62.3225	6.98	2.33	2.33	0.418605	0.002
Max																									8.72	88.66	64.1075	6.98	2.33	2.33	0.424838	0.002
nr = not reported
PAS = Protein A Sepharose
PGS = Protein G Sepharose
1 = Radio Binding Assay
2 = Antibody Detection by Agglutination-PCR
3 = Luciferase Immuno Precipitation System
4 = Electro Chemi Luminescence
5 = Chemi Luminescence Immuno Assay
6 = Enzyme-linked immunosorbent assays
7= Luminex Bead based assay
cpm = counts per minute
LU = Light units
