# Supplementary material for: Islet Autoantibody Standardization Program: interlaboratory comparison of insulin autoantibody assay performance in 2018 and 2020 workshops
Source: Diabetologia. 2023 Feb 10;66(5):897–912. doi: 10.1007/s00125-023-05877-9 (PMC10036445; doi:10.1007/s00125-023-05877-9)
Supplement: Supplementary file 3 — (XLSX 24 kb) [file 125_2023_5877_MOESM3_ESM.xlsx]

## Sheet: IASP2020IAAassays
ESM Table 3 Characteristics of IAA assays submitted to the IASP 2020 workshop
Lab ID	Country	Commercial	Manufacturer	Assay Format	Format Variant	Antigen	Antigen Source	Label / Reporter	Competition	Antibody/antigen Binding phase	Serum volume per replicate	Number of replicates	Assay duration (hours)*	Capture system	Wash system	Wash volume (microliters)	Number of washes	Wash buffer	[Detergent]	Antigen/ well	Units	Standard Curve / index	Threshold for positivity (units)	Threshold selection criteria	Sensitivity (%)	Specificity (%)	Accuracy (%)	Adjusted Sensitivity at 95% Specificity	Adjusted Sensitivity at 99% Specificity	Adjusted Sensitivity at 100% Specificity	ROC-AUC	pAUC95
126	USA	No	in-house	RBA1	-	insulin	nr	125I	No	liquid phase	5	3	~48	PAS	Filtration	125	7	50 mM Tris pH 8.0	1% Tween20	23000 cpm	Local	Index	≥0.018	99th percentile of controls	64	100	87.1429	64	64	64	0.820222	0.032
133	USA	No	in-house	RBA1	-	insulin	nr	125I	nr	liquid phase	6	2	~48	PAS/PGS	Filtration	200	2 x 4	20 mM Tris-HCl pH 7.4 + 150mM NaCl	0.15% Tween20	20000 cpm	Local	nr	≥0.010	99th percentile of controls	62	98.89	85.7143	64	62	30	0.810667	0.0274722
116	United Kingdom	No	in-house	RBA1	-	insulin	nr	125I	Yes	liquid phase	5	2	~48	PAS	Centrifugation	800	5	50 mM Tris pH 8.0 + 1% BSA	1% Tween20	15000 cpm	Local	Standard Curve	≥0.2	97.5th percentile of controls	60	97.78	84.2857	62	52	40	0.841778	0.0276667
114	Finland	No	in-house	RBA1	-	insulin	nr	125I	Yes	liquid phase	5	2	~48	nr	nr	nr	nr	nr	nr	nr	Local	Standard Curve	≥0.89	95th percentile of controls	56	98.89	83.5714	64	56	56	0.834889	0.0287778
120	Belgium	No	in-house	RBA1	-	insulin	Humulin, Ely Lilly	125I	Yes	liquid phase	5	2	~48	PAS/PGS	Centrifugation	500	7	50 mM Tris pH 8.0	1% Tween20	20000 cpm	Local	Standard Curve	≥0.48	99th percentile of controls	54	100	83.5714	70	58	58	0.850111	0.0321111
121	Germany	No	in-house	RBA1	-	insulin	nr	125I	Yes	liquid phase	nr	nr	~48	PAS/PGS	Centrifugation	nr	nr	nr	nr	nr	Local	Standard Curve	≥1.5	nr	48	97.78	80	40	26	20	0.766	0.0135556
213	Finland	No	in-house	RBA1	-	insulin	nr	125I	Yes	liquid phase	5	4	~48	PAS	Centrifugation	750	5	50 mM Tris pH 8.0	1% Tween20	15000 cpm	Local	Standard Curve	nr	99th percentile of controls	44	100	80	58	50	50	0.874889	0.0271111
221	Sweden	No	in-house	RBA1	-	insulin	Perkin Elmer	125I	Yes	liquid phase	7.5	2	~48	PAS	Centrifugation	750	5	50 mM Tris pH 8.0	1% Tween20	25000-30000 cpm	Local	Standard Curve	≥4.1	98th percentile of controls	42	100	79.2857	46	46	46	0.73	0.023675
152	Australia	No	in-house	RBA1	-	insulin	Amersham	125I	Yes (only positives)	liquid phase	5	2	~48	PAS/PGS	Centrifugation	600	5	50 mM Tris pH 8.0	1% Tween20	15000 cpm	Local	Standard Curve	≥0.6	99th percentile of controls	36	100	77.1429	52	52	42	0.816778	0.0264653
156	Sweden	No	in-house	RBA1	-	insulin	nr	125I	No	liquid phase	7	3	~48	PAS	Filtration	200	8	50 mM Tris pH 8.0 + 1% BSA	1% Tween20	525000-576000 cpm	Local	Standard Curve	≥3.69	99th percentile of controls	20	100	71.4286	54	44	30	0.784778	0.0218889
301	Norway	Yes	RSR Limited	RBA1	-	insulin	nr	125I	No	liquid phase	20	2	~48	Anti-Human IgG	Centrifugation	2000	2	RiaRSRTM assay buffer (D)	nr	30000 cpm	arbitrary RSR units	Standard Curve	≥0.4	99th percentile of controls	16	100	70	38	30	16	0.694333	0.0158889
1605	USA	Yes	KRONUS Inc.	RBA1	-	insulin	nr	125I	No	liquid phase	20	1	~48	Anti-Human IgG	Centrifugation	2000	1	Kit assay buffer (BSA + sodium azide + Tris)	nr	30000 cpm	arbitrary units	Standard Curve	≥0.4	100th percentile of controls	16	100	70	16	16	16	0.58	0.00905
508	Norway	Yes	RSR Limited	RBA1	-	insulin	nr	125I	No	liquid phase	20	1	~48	Anti-Human IgG	Centrifugation	1000	2	RiaRSRTM assay buffer (D)	nr	30000 cpm	arbitrary RSR units	Standard Curve	≥0.1	nr	12	100	68.5714	28	16	14	0.629111	0.0113952
Median																									44	100	80	54	50	40	0.810667	0.0264653
1st quartile																									20	98.89	71.4286	40	30	20	0.73	0.0158889
3rd quartile																									56	100	83.5714	64	56	50	0.834889	0.0276667
1803	USA	Yes	Enable Biosciences	ADAP2	-	insulin	-	DNA conjugation	No	liquid phase	4	2	nr	not required	not required	-	-	-	-	500 pM	local	Index	≥0.41	99th percentile of controls	56	98.89	83.5714	66	44	14	0.864444	0.0251111
153	Italy	No	in-house	LIPS3	-	insulin	Expi293F	Nanoluc luciferase	high	liquid phase	1	2	~24	PAS/PGS	Centrifugation	750	5	50 mM Tris pH 8	1% Tween20	10000000 LU	local	Standard Curve	≥0.081	95th percentile of controls in IASP2018	66	91.11	82.1429	54	52	42	0.836333	0.0254444
116	United Kingdom	No	in-house	LIPS3	-	insulin	Expi293F	Nanoluc luciferase	high	liquid phase	2	2	~24	PAS/PGS	Centrifugation	800	5	50 mM Tris pH 8.15	1% Tween20	10000000 LU	local	Standard Curve	≥0.24	97.5th percentile of controls	52	98.89	82.1429	64	52	36	0.878778	0.0275556
153	Italy	No	in-house	LIPS3	-	insulin	Expi293F	Nanoluc luciferase	low	liquid phase	1	2	~24	PAS/PGS	Centrifugation	750	5	50 mM Tris pH 8	1% Tween20	10000000 LU	local	Standard Curve	≥0.081	95th percentile of controls in IASP2018	50	98.89	81.4286	60	50	44	0.766778	0.0262222
153	Italy	No	in-house	LIPS3	multiplexed with IA-2A	insulin	Expi293F	Nanoluc luciferase	high	liquid phase	1	2	~24	PAS/PGS	Centrifugation	750	5	20 mM Tris-HCl pH 7.4 + 150mM NaCl	0.5% Tween20	10000000 LU	local	Standard Curve	≥0.2	Quantile-quantile plot	40	98.89	77.8571	52	40	40	0.804444	0.0225556
153	Italy	No	in-house	LIPS3	multiplexed with IA-2A	insulin	Expi293F	Nanoluc luciferase	low	liquid phase	1	2	~24	PAS/PGS	Centrifugation	750	5	20 mM Tris-HCl pH 7.4 + 150mM NaCl	0.5% Tween20	10000000 LU	local	Standard Curve	≥0.4	Quantile-quantile plot	44	97.78	78.5714	50	44	44	0.787778	0.0232222
1602	Germany	No	in-house	LIPS3	-	proinsulin	HEK293	Nanoluc luciferase	high	liquid phase	1.2	2	~24	PAS/PGS	Filtration	200	10	50 mM Tris pH 8	1% Tween20	5000000 LU	local	Standard Curve	≥3.5	97.5th percentile of controls	54	93.33	79.2857	50	28	22	0.79	0.0178889
116	United Kingdom	No	in-house	LIPS3	-	proinsulin	Expi293F	Nanoluc luciferase	high	liquid phase	2	2	~24	PAS/PGS	Centrifugation	800	5	50 mM Tris pH 8.15	1% Tween20	10000000 LU	local	Standard Curve	≥0.26	97.5th percentile of controls	50	96.67	80	64	50	44	0.890222	0.025
121	Germany	No	in-house	LIPS3	-	proinsulin	Expi293F	Nanoluc luciferase	high	liquid phase	nr	nr	~24	PAS/PGS	Centrifugation	nr	nr	nr	nr	10000000 LU	local	Standard Curve	≥2.1	nr	46	97.78	79.2857	50	32	32	0.825111	0.0205556
507	Estonia	No	in-house	LIPS3	-	proinsulin	Expi293F	Nanoluc luciferase	high	liquid phase	2	2	~24	PAS/PGS	Centrifugation	750	5	50 mM Tris pH 8	1% Tween20	10000000 LU	local	Standard Curve	≥0.46	99th percentile of controls	36	100	77.1429	54	40	38	0.847111	0.0221111
153	Italy	No	in-house	LIPS3	-	proinsulin	Expi293F	Nanoluc luciferase	high	liquid phase	1	2	~24	PAS/PGS	Centrifugation	750	5	50 mM Tris pH 8	1% Tween20	10000000 LU	local	Standard Curve	≥0.256	98.5th percentile of controls in IASP2018	34	100	76.4286	42	34	34	0.781	0.0192222
153	Italy	No	in-house	LIPS3	-	proinsulin	Expi293F	Nanoluc luciferase	low	liquid phase	1	2	~24	PAS/PGS	Centrifugation	750	5	50 mM Tris pH 8	1% Tween20	10000000 LU	local	Standard Curve	≥0.256	98.5th percentile of controls in IASP2018	40	100	78.5714	48	46	46	0.757556	0.023
Median																									46	98.89	79.2857	54	44	40	0.825111	0.0232222
1st quartile																									40	97.225	78.2143	50	40	36	0.79	0.0221111
3rd quartile																									51	99.445	80.7143	60	50	44	0.847111	0.0254444
133	USA	No	in-house	ECL4	pan-Ig	proinsulin	nr	nr	nr	hybrid solid/liquid phase	4	2	nr	plate capture	plate wash	150	3	PBS	0.0005	nr	local	nr	≥0.006	99th percentile of controls	66	98.89	87.1429	66	66	40	0.837111	0.0301111
156	Sweden	Yes	Meso Scale Diagnostics, LLC. (MSD®)	ECL4	multiplexed with IA-2A, GADA, ZnT8A	insulin	nr	MSD SULFO-TAG™	No	hybrid solid/liquid phase	?	2	nr	plate capture	plate wash	nr	nr	nr	nr	nr	U/ml	Standard Curve	≥0.65	nr	58	97.78	83.5714	80	48	12	0.923778	0.0272222
2001	The Netherlands	Yes	Meso Scale Diagnostics, LLC. (MSD®)	ECL4	pan-Ig	insulin	Saccharomyces cerevisiae	MSD SULFO-TAG™	No	hybrid solid/liquid phase	30	2	nr	plate capture	plate wash	150	3	nr	nr	nr	U/ml	Standard Curve	≥0.65	nr	54	86.67	75	30	18	12	0.783222	0.0105556
304	China	No	in-house	ECL4	pan-Ig	proinsulin (86 amino acid)	nr	SULFO-TAG™	No	hybrid solid/liquid phase	15	2	nr	plate capture	plate wash	150	3	5% BSA	nr	28 ng	local	Index	≥0.005	99th percentile of controls	52	100	82.8571	54	52	52	0.791222	0.0263333
1306	USA	Yes	Meso Scale Diagnostics, LLC. (MSD®)	ECL4	IgG specific	insulin	Saccharomyces cerevisiae	MSD SULFO-TAG™	No	hybrid solid/liquid phase	37	2	nr	plate capture	plate wash	nr	nr	nr	nr	0.2 pM	U/ml	Standard Curve	≥4.5	98th percentile of controls	66	92.22	82.8571	38	24	16	0.834778	0.0137778
1306	USA	Yes	Meso Scale Diagnostics, LLC. (MSD®)	ECL4	IgM specific	insulin	Saccharomyces cerevisiae	MSD SULFO-TAG™	No	hybrid solid/liquid phase	37	2	nr	plate capture	plate wash	nr	nr	nr	nr	0.2 pM	U/ml	Standard Curve	≥157	98th percentile of controls	26	87.78	65.7143	22	16	14	0.645778	0.0098889
1306	USA	Yes	Meso Scale Diagnostics, LLC. (MSD®)	ECL4	IgA specific	insulin	Saccharomyces cerevisiae	MSD SULFO-TAG™	No	hybrid solid/liquid phase	37	2	nr	plate capture	plate wash	nr	nr	nr	nr	0.2 pM	U/ml	Standard Curve	≥660	98th percentile of controls	2	96.67	62.8571	4	0	0	0.557889	0.0004444
1306	USA	Yes	Meso Scale Diagnostics, LLC. (MSD®)	ECL4	IgG specific	proinsulin (25-100)	Escherichia coli	MSD SULFO-TAG™	No	hybrid solid/liquid phase	37	2	nr	plate capture	plate wash	nr	nr	nr	nr	0.2 pM	U/ml	Standard Curve	≥3.2	98th percentile of controls	58	92.22	80	52	42	28	0.764111	0.0206667
1306	USA	Yes	Meso Scale Diagnostics, LLC. (MSD®)	ECL4	IgM specific	proinsulin (25-100)	Escherichia coli	MSD SULFO-TAG™	No	hybrid solid/liquid phase	37	2	nr	plate capture	plate wash	nr	nr	nr	nr	0.2 pM	U/ml	Standard Curve	≥526	98th percentile of controls	8	98.89	67.1429	14	8	4	0.555667	0.0045556
1306	USA	Yes	Meso Scale Diagnostics, LLC. (MSD®)	ECL4	IgA specific	proinsulin (25-100)	Escherichia coli	MSD SULFO-TAG™	No	hybrid solid/liquid phase	37	2	nr	plate capture	plate wash	nr	nr	nr	nr	0.2 pM	U/ml	Standard Curve	≥404	98th percentile of controls	12	97.78	66.4286	22	6	0	0.592444	0.0054444
Median																									53	97.225	77.5	34	21	13	0.773667	0.0121667
1st quartile																									15.5	92.22	66.6071	22	10	6	0.605778	0.00655553
3rd quartile																									58	98.6125	82.8571	53.5	46.5	25	0.823889	0.0249166
1606	China	Yes	SNIBE Co.,Ltd.	CLIA5	-	insulin	Yeast	ABEI	No	hybrid solid/liquid phase	200	1	nr	Anti- IgG	Magnetic microbeads	400	3	PBS	nr	6 micrograms	IU/ml	Index	≥ 20	nr	10	80	55	4	2	2	0.378778	0.001
519	Argentina	No	in-house	FloCMIA6	-	proinsulin	-	Thioredoxin fusion protein	No	hybrid solid/liquid phase	nr	2	nr	nr	nr	nr	nr	nr	nr	nr	nr	Index	nr	Mean + 3SD of controls	2	82.22	53.5714	0	0	0	0.435889	0
*Multiplexed antigen-specific assay testing IAA and IA-2A
nr = not reported
PAS = Protein A Sepharose
PGS = Protein G Sepharose
1 = Radio Binding Assay
2 = Antibody Detection by Agglutination-PCR
3 = Luciferase Immuno Precipitation System
4 = Electro Chemi Luminescence
5 = Chemi Luminescence Immuno Assay
6 = Flow Cytometric Microsphere-based ImmunoAssay
cpm = counts per minute
LU = Light units
